# Supplementary material for: Screening and Evaluation of Dermo-Cosmetic Activities of the Invasive Plant Species Polygonum cuspidatum
Source: Plants (Basel). 2022 Dec 23;12(1):83. doi: 10.3390/plants12010083 (PMC9823685; doi:10.3390/plants12010083)
Supplement: Supplementary file 1 [file plants-12-00083-s001.zip]

Archive with 1 entries (1 files):
- plants-2050832-supplementary.pdf
